# Supplementary material for: Fault-controlled reservoir compartmentalization as a control on CO2 storage potential in Jurassic Safa reservoirs, Obaiyed Field, Western Desert, Egypt
Source: Sci Rep. 2026 Aug 1;16:23722. doi: 10.1038/s41598-026-63564-2 (PMC13428752; doi:10.1038/s41598-026-63564-2)
Supplement: Supplementary file 2 — Supplementary Information 2. [file 41598_2026_63564_MOESM2_ESM.xlsx]

## Sheet: Table-S1
Supplementary Table S1. Grid configuration
Parameter	Value
Grid dimensions	116 × 118 × 1080
Cell size X	300.9 m
Cell size Y	303.2 m
Average cell thickness	0.92 m
Total cells	14783040
