# Supplementary material for: Fault-controlled reservoir compartmentalization as a control on CO2 storage potential in Jurassic Safa reservoirs, Obaiyed Field, Western Desert, Egypt
Source: Sci Rep. 2026 Aug 1;16:23722. doi: 10.1038/s41598-026-63564-2 (PMC13428752; doi:10.1038/s41598-026-63564-2)
Supplement: Supplementary file 3 — Supplementary Information 3. [file 41598_2026_63564_MOESM3_ESM.xlsx]

## Sheet: Sheet1
Supplementary Table S2. Variogram parameters used for stochastic facies modeling.
Parameter	Upper Safa	Lower Safa	Shifah
Variogram model	Spherical	Spherical	Spherical
Nugget	0.0001	0.0001	0.0001
Sill	0.9999	0.9999	0.9999
Major range	11818	11818	11818
Minor range	11818	11818	11818
Vertical range	2.5	0.7	2.6
Azimuth	0°	0°	0°
Dip	0°	0°	0°
